# Supplementary material for: High protein copy number is required to suppress stochasticity in the cyanobacterial circadian clock
Source: Nat Commun. 2018 Aug 1;9:3004. doi: 10.1038/s41467-018-05109-4 (PMC6070526; doi:10.1038/s41467-018-05109-4)
Supplement: Supplementary file 8 — Supplementary Data 1 [file 41467_2018_5109_MOESM8_ESM.xlsx]

## Sheet: Syn KaiA
Supplementary Data 1. Kai protein copy number calculations
							Note: cell pellets were lysed in 150 ul volume
Sample	Raw band intensity	Intensity - nonspecific band	ng KaiA	molecules KaiA	ul sample loaded (includes loading dye)	ul sample without dye	total molecules KaiA in pellet	cells in pellet	averaged cells/pellet		KaiA/cell using averaged cells/pellet
wt 1	4235.78	3806.35	1.20035	2.21388e+10	8.48672	5.65782	5.86945e+11	130830000	174055000		3372.18
kaiABCnull 1	429.435	0	0.0341912	6.30609e+08	8.35303	5.56869	1.69863e+10	94360000	107240000		158.395
0uM 1	828.749	399.314	0.15653	2.88698e+09	11.0422	7.36148	5.88261e+10	91630000	91472500		643.102
10 uM 1	970.749	541.314	0.200035	3.68937e+09	11.1619	7.4413	7.43695e+10	95760000	102567500		725.078
31 uM 1	1200.99	771.556	0.270575	4.99038e+09	10.3423	6.89483	1.08568e+11	126210000	128467500		845.099
96 uM 1	1635.48	1206.04	0.403689	7.4455e+09	9.21691	6.1446	1.81757e+11	145040000	168297500		1079.97
298 uM 1	4135.07	3705.64	1.1695	2.15698e+10	9.32833	6.21889	5.20265e+11	189490000	203000000		2562.88
924 uM 1	7205.24	6775.8	2.11011	3.89181e+10	9.08318	6.05545	9.64043e+11	141540000	159197500		6055.64
wt 2	4856.44	4309.35	1.35446	2.49811e+10	7.13002	4.75335	7.88321e+11	94780000	174055000		4529.15
kaiABCnull 2	547.092	0	0.0341912	6.30609e+08	7.86832	5.24555	1.80327e+10	71680000	107240000		168.153
0uM 2	678.335	131.243	0.0744004	1.37221e+09	9.6962	6.46413	3.18422e+10	88830000	91472500		348.106
10 uM 2	883.335	336.243	0.137207	2.53059e+09	10.3046	6.86973	5.52553e+10	80290000	102567500		538.721
31 uM 2	831.749	284.657	0.121402	2.2391e+09	9.07243	6.04829	5.55306e+10	98840000	128467500		432.254
96 uM 2	1084.75	537.657	0.198915	3.66871e+09	7.68585	5.1239	1.074e+11	107520000	168297500		638.154
298 uM 2	2832.22	2285.13	0.734293	1.3543e+10	7.63781	5.09187	3.9896e+11	172620000	203000000		1965.32
924 uM 2	4879.97	4332.88	1.36167	2.51141e+10	7.41036	4.94024	7.62536e+11	132510000	159197500		4789.88
wt 3	4033.78	3295.45	1.04383	1.92519e+10	8.38463	5.58975	5.16622e+11	239400000	174055000		2968.16
kaiABCnull 3	738.335	0	0.0341912	6.30609e+08	8.02678	5.35118	1.76767e+10	164360000	107240000		164.833
0uM 3	700.335	-38	0.022549	4.15886e+08	10.4953	6.99685	8.91585e+09	109970000	91472500		97.4703
10 uM 3	914.991	176.656	0.0883137	1.62883e+09	11.1828	7.45521	3.27722e+10	113260000	102567500		319.518
31 uM 3	1090.99	352.656	0.142235	2.62333e+09	10.1539	6.76927	5.81304e+10	99820000	128467500		452.491
96 uM 3	1772.13	1033.8	0.350919	6.47222e+09	9.75438	6.50292	1.49292e+11	252770000	168297500		887.071
298 uM 3	3856.02	3117.69	0.989366	1.82475e+10	9.46401	6.30934	4.33821e+11	217070000	203000000		2137.05
924 uM 3	6648.58	5910.25	1.84493	3.40272e+10	10.5015	7.00102	7.29048e+11	167860000	159197500		4579.52
Standard samples	Intensity		ng KaiA	Average Intensity	Stdev	Stderror		Note: omitted the 8 ng KaiA standard point due to it lying outside of the linear range and that the cell lysate samples all fall below the next standard (3 ng KaiA)
S1 1	16057		8	16324.3	1367.69	789.633		Best-fit values
S1 2	10587.9		3.00865	9664.78	1620.81	935.774		Slope	3264 ± 50.71
S1 3	3800.59		1.1315	3713.16	560.357	323.522		Y-intercept when X=0.0	-111.6 ± 82.31
S1 4	1534.82		0.425535	1268.49	339.958	196.275		X-intercept when Y=0.0	0.0342
S1 5	255.778		0.160036	332.135	150.435	86.8535		1/slope	0.0003064
S2 1	15110							95% Confidence Intervals
S2 2	7793.29							Slope	3046 to 3482
S2 3	3114.22							Y-intercept when X=0.0	-465.8 to 242.6
S2 4	885.577							X-intercept when Y=0.0	-0.07818 to 0.1363
S2 5	505.435							Goodness of Fit
S3 1	17805.9							R square	0.9995
S3 2	10613.1							Sy.x	112.9
S3 3	4224.66							Is slope significantly non-zero?
S3 4	1385.06							F	4143
S3 5	235.192							DFn, DFd	1.000, 2.000
								P value	0.0002
								Deviation from zero?	Significant
								Data
								Number of X values	4
								Maximum number of Y replicates	1
								Total number of values	4
								Number of missing values	0
								Equation	Y = 3264*X - 111.6

## Sheet: Syn KaiB
	Note: to subtract the nonspecific (upper band) intensity from densitometry, the upper band intensity was estimated by doubling the upper half of the upper band due to crossover of the bottom half of the upper band with signal from KaiB
							Note: cell pellets were lysed in 150 ul volume
Sample	Upper half of upper band intensity	Intensity of KaiB + lower half of upper band	Subtract top band intensity	ng KaiB	ul sample loaded (including loading dye)	ul sample without dye	total molecules of KaiB in sample	total cells/sample	averaged cells/sample		KaiB/cell using averaged cells/pellet
wt 1	1808.53	8723.46	6914.93	1.47506	8.48672	5.65782	2.05789e+12	130830000	174055000		11823.2
kaiABCnull 1	2216.36	2305.77	89.415	0.0139733	8.35303	5.56869	1.98065e+10	94360000	107240000		184.693
0uM 1	2329.77	2638.6	308.828	0.0486804	11.0422	7.36148	5.21977e+10	91630000	91472500		570.638
10 uM 1	2500.18	3081.38	581.192	0.0926098	11.1619	7.4413	9.82358e+10	95760000	102567500		957.767
31 uM 1	2197.77	3741.59	1543.82	0.255837	10.3423	6.89483	2.92888e+11	126210000	128467500		2279.86
96 uM 1	1694.23	5560.85	3866.62	0.7092	9.21691	6.1446	9.11038e+11	145040000	168297500		5413.26
298 uM 1	1675.94	9674.36	7998.42	1.81112	9.32833	6.21889	2.29877e+12	189490000	203000000		11324
924 uM 1	1889.06	16076.5	14187.4	4.95235	9.08318	6.05545	6.45544e+12	141540000	159197500		40549.9
wt 2	1819.36	7014.34	5194.98	1.01483	7.13002	4.75335	1.68521e+12	94780000	174055000		9682.06
kaiABCnull 2	1923.06	2062.48	139.415	0.0218298	7.86832	5.24555	3.28489e+10	71680000	107240000		306.312
0uM 2	2438.3	2717.72	279.414	0.0439928	9.6962	6.46413	5.37196e+10	88830000	91472500		587.276
10 uM 2	2445.01	3129.67	684.657	0.109549	10.3046	6.86973	1.25873e+11	80290000	102567500		1227.22
31 uM 2	2010.77	3604.1	1593.33	0.264587	9.07243	6.04829	3.45301e+11	98840000	128467500		2687.84
96 uM 2	1831.65	5223.9	3392.26	0.608912	7.68585	5.1239	9.38028e+11	107520000	168297500		5573.63
298 uM 2	1607.53	8572.75	6965.23	1.48979	7.63781	5.09187	2.30946e+12	172620000	203000000		11376.6
924 uM 2	1328.41	10993.2	9664.78	2.41707	7.41036	4.94024	3.86192e+12	132510000	159197500		24258.7
wt 3	1690.41	8114.22	6423.81	1.33523	8.38463	5.58975	1.88549e+12	239400000	174055000		10832.7
kaiABCnull 3	1668.11	2087.36	419.242	0.0663745	8.02678	5.35118	9.79069e+10	164360000	107240000		912.97
0uM 3	2014.65	2506.89	492.243	0.0781585	10.4953	6.99685	8.8173e+10	109970000	91472500		963.929
10 uM 3	2265.77	3302.2	1036.43	0.168209	11.1828	7.45521	1.78095e+11	113260000	102567500		1736.37
31 uM 3	2255.77	3988.3	1732.53	0.289377	10.1539	6.76927	3.37431e+11	99820000	128467500		2626.58
96 uM 3	1732.53	5327.02	3594.5	0.651141	9.75438	6.50292	7.90366e+11	252770000	168297500		4696.24
298 uM 3	1875.65	9356	7480.35	1.64542	9.46401	6.30934	2.05852e+12	217070000	203000000		10140.5
924 uM 3	2001.36	13248.7	11247.4	3.1227	10.5015	7.00102	3.52071e+12	167860000	159197500		22115.4
Standard samples	Intensity		ng KaiB	Average intensity	Stdev	Stderror		One site -- Specific binding
S1 1	17395.5		5	14181.2	2830.35	1634.1		Best-fit values
S1 2	8088.24		1.88041	8411.74	312.549	180.45		Bmax	25615
S1 3	3700.88		0.707185	3925	688.356	397.422		Kd	3.989
S1 4	1276.58		0.265959	1143.21	218.9	126.382		Std. Error
S1 5	144.95		0.100022	200.071	77.9529	55.121		Bmax	2375
S2 1	12062.2							Kd	0.6832
S2 2	8712.05							95% Confidence Intervals
S2 3	4697.49							Bmax	18058 to 33172
S2 4	1262.48							Kd	1.815 to 6.163
S2 5	255.192							Goodness of Fit
S3 1	13085.8							Degrees of Freedom	3
S3 2	8434.92							R square	0.9967
S3 3	3376.64							Absolute Sum of Squares	442764
S3 4	890.577							Sy.x	384.2
								Number of points
								Analyzed	5

## Sheet: Syn KaiC
					Note: cells were lysed in 150 ul volume
Sample	Intensity	ng KaiC	ul sample (including loading dye)	ul sample without loading dye	ng KaiC/sample	molecules KaiC/sample	total cells/sample	KaiC/cell		KaiC/cell
wt 1	2267.62	1.09509	2.12168	1.41445	116.132	1.20516e+12	130830000	9211.68		6924.04
kaiABCnull 1	142.121	0.0662422	2.08826	1.39217	7.13729	7.40673e+10	94360000	784.944		690.669
0uM 1	61.536	0.0286439	2.76055	1.84037	2.33463	2.42277e+10	91630000	264.408		264.863
10 uM 1	354.607	0.165859	2.79049	1.86032	13.3734	1.38783e+11	95760000	1449.28		1353.09
31 uM 1	1360.48	0.647039	2.58556	1.72371	56.3064	5.84321e+11	126210000	4629.75		4548.39
96 uM 1	2687.57	1.30722	2.30423	1.53615	127.646	1.32465e+12	145040000	9132.97		7870.86
298 uM 1	5718.61	2.93363	2.33208	1.55472	283.038	2.93723e+12	189490000	15500.7		14469.1
924 uM 1	4950.25	2.50474	2.2708	1.51386	248.18	2.57549e+12	141540000	18196.2		16178
wt 2	2430.45	1.17698	1.7825	1.18834	148.566	1.54175e+12	94780000	16266.6		8857.84
kaiABCnull 2	70.121	0.0326447	1.96708	1.31139	3.73399	3.87495e+10	71680000	540.59		361.334
0uM 2	89.536	0.0416965	2.42405	1.61603	3.87026	4.01638e+10	88830000	452.142		439.08
10 uM 2	243.778	0.113814	2.57615	1.71743	9.94047	1.03157e+11	80290000	1284.81		1005.75
31 uM 2	806.163	0.379886	2.26811	1.51207	37.6853	3.9108e+11	98840000	3956.7		3044.2
96 uM 2	1868.5	0.896268	1.92146	1.28097	104.951	1.08914e+12	107520000	10129.6		6471.49
298 uM 2	3269.76	1.6064	1.90945	1.27297	189.289	1.96435e+12	172620000	11379.6		9676.62
924 uM 2	4102	2.04467	1.85259	1.23506	248.329	2.57704e+12	132510000	19447.9		16187.7
wt 3	2544.86	1.23479	2.09616	1.39744	132.542	1.37546e+12	239400000	5745.43		7902.42
kaiABCnull 3	214.121	0.0999191	2.00669	1.3378	11.2034	1.16264e+11	164360000	707.371		1084.14
0uM 3	137.536	0.0641003	2.62382	1.74921	5.49679	5.7043e+10	109970000	518.714		623.608
10 uM 3	306.607	0.143295	2.79571	1.8638	11.5325	1.19678e+11	113260000	1056.67		1166.83
31 uM 3	1001.75	0.473587	2.53847	1.69232	41.9768	4.35615e+11	99820000	4364		3390.86
96 uM 3	2668.15	1.29735	2.43859	1.62573	119.701	1.2422e+12	252770000	4914.36		7380.99
298 uM 3	3992.88	1.98648	2.366	1.57733	188.909	1.9604e+12	217070000	9031.2		9657.16
924 uM 3	4042.59	2.01296	2.62538	1.75025	172.514	1.79027e+12	167860000	10665.3		11245.6
Standard sample	Intensity		ng KaiC	Average Intensity	Stdev	Stderror		Note: omitted S5 due to poor signal/background
S1 1	18716.5		12	18029.3	1026.47	592.632		One site -- Specific binding
S1 2	9961.55		4.51297	9085.46	1205.85	696.199		Best-fit values
S1 3	2957.28		1.69725	2632.84	483.643	279.232		Bmax	61138
S1 4	565.435		0.638302	590.768	150.436	86.8545		Kd	28.43
S1 5	54.121		0.240053	100.593	42.516	24.5466		Std. Error
S2 1	18522.2							Bmax	29195
S2 2	9584.65							Kd	18.3
S2 3	2864.28							95% Confidence Intervals
S2 4	752.263							Bmax	-64490 to 186766
S2 5	137.536							Kd	-50.31 to 107.2
S3 1	16849.4							Goodness of Fit
S3 2	7710.17							Degrees of Freedom	2
S3 3	2076.96							R square	0.9906
S3 4	454.607							Absolute Sum of Squares	1741000
S3 5	110.121							Sy.x	933.1
								Number of points
								Analyzed	4

## Sheet: Pro KaiC
Note: 1, 1/2, and 1/4 denote dilutions of cell lysate (repeated in triplicates)
Sample	Intensity	ng Pro KaiC	ul loaded (including 3x loading dye)	ul of sample loaded without dye	ng KaiC in pellet	molecules KaiC in pellet	KaiC/cell (flow cytometer)			Flow cytometer ct avg	Flow cytometer std	Flow cytometer std error
MED4 1 1	21828.2	23.0713	7.02209	4.68139	739.246	7.81296e+12	476.953		MED4 1	689.59	205.098	118.413
MED4 1 1/2	14231.4	17.0659	3.51104	2.3407	1093.64	1.15585e+13	705.607		MED4 2	683.097	227.327	131.247
MED4 1 1/4	6200.02	10.717	1.75552	1.17035	1373.57	1.4517e+13	886.21		MED4 3	687.456	193.682	111.823
MED4 2 1	20338.1	21.8934	6.82316	4.54877	721.955	7.63022e+12	465.797
MED4 2 1/2	12389.5	15.6098	3.41158	2.27439	1029.5	1.08806e+13	664.22		Total avg	686.714		69.7231
MED4 2 1/4	6307.44	10.8019	1.70579	1.13719	1424.81	1.50586e+13	919.274
MED4 3 1	21128.6	22.5182	6.62806	4.41871	764.417	8.07899e+12	493.193
MED4 3 1/2	12529.6	15.7206	3.31403	2.20935	1067.32	1.12803e+13	688.624
MED4 3 1/4	5357.61	10.0511	1.65701	1.10468	1364.8	1.44243e+13	880.552
Standard samples	Intensity		ng Pro KaiC	Average intensity		Best-fit values
S1 1	34598.4		29.0581	29997.9		Slope	1265 ± 102.1
S1 2	10019.7		14.529	9214.83		Y-intercept when X=0.0	-7357 ± 1963
S1 3	3054.89		7.26451	3034.17		X-intercept when Y=0.0	5.817
S2 1	29169.8					1/slope	0.0007906
S2 2	9676.53					95% Confidence Intervals
S2 3	3323.72					Slope	1023 to 1506
S3 1	26225.6					Y-intercept when X=0.0	-11999 to -2716
S3 2	7948.25					X-intercept when Y=0.0	2.572 to 8.219
S3 3	2723.89					Goodness of Fit
						R square	0.9564
						Sy.x	2776
						Is slope significantly non-zero?
						F	153.4
						DFn, DFd	1.000, 7.000
						P value	< 0.0001
						Deviation from zero?	Significant
						Data
						Number of X values	3
						Maximum number of Y replicates	3
						Total number of values	9
						Number of missing values	0
						Equation	Y = 1265*X - 7357
